# Supplementary material for: Development and Validation of a High-Throughput Quantification Method of Crown Procyanidins in Different Wines by UHPLC-Q-TOF
Source: Methods Protoc. 2025 Jan 11;8(1):7. doi: 10.3390/mps8010007 (PMC11755646; doi:10.3390/mps8010007)
Supplement: Supplementary file 1 [file mps-08-00007-s001.zip]

Archive with 1 entries (1 files):
- mps-3354759-supplementary.pdf
